# Supplementary material for: Comparative Investigation of Copper Tolerance and Identification of Putative Tolerance Related Genes in Tardigrades
Source: Front Physiol. 2017 Feb 28;8:95. doi: 10.3389/fphys.2017.00095 (PMC5328964; doi:10.3389/fphys.2017.00095)
Supplement: Supplementary file 1 [file Table1.XLSX]

## Sheet: Sheet1
	Supplement Table 1 | The nucleotide and protein sequences of putative copper stress related tardigrade transcripts included in the comparative transcriptomic analyses.
Nucleotide sequences	>CL1316.Contig3.Es [organism=Echiniscoides sigismundi] Targeted [moltype=transcribed_RNA]
	GTAGAGCTGGTTCTTTAATGACGTTGCTTGTCGCACCCCAAATTGTTAAAGAAACATTTACACTACTACATTTGATTAGCTAACATTTACTAATATACACTGCCAAATCACACCGGCTGTAAAAAAAACGTTTTTTTTTCTACTTGCTCCTGTTTAATAATTCAACAAAAAATTATTTTTTACAAGTTAAATTTTGCAACAACAACAACAACAGTACGTGGTGCGATTAATTTGATTTGTCAAGTCGTCCCACTGTTTATTGCATCTAATTCCTGATTTATCTTTATCCTTTTCTATCTGAATAAGAAAAGGGGAGGAGGTCGGCGATTGCCATACACAATTAAAACCTGTATTTGAGCAATTGTTATTTTGTTATCATTATCAATCAGCCCAATAATT…
	>CL1648.Contig1.Es [organism=Echiniscoides sigismundi] Targeted [moltype=transcribed_RNA]
	CTAATACAGGAACACATGTACTCAAGGAAGACGGTGTGTGTGGAATTGTGTTTTCTTTTCAGCAATATTTTTTCATTTTTTCCCGTCTGTTTTTGTAAAGAGGCCCATTTGTTTTTTTTATACGATATATTCCAATTAGAGAGAGAGAGTTATATCCAACAATAACACCTATACACTGCCATAATGTCAAATAATAACGCTAAAGAAACCGATCGCTTAACAACAAGCGAACCAAAAAAAGCCGAACCAAAACAAACATGGGGACAATTTTTATATGATTCAAAAAATGGCACCGTAATGAATAGATCATTTACATCATGGGCACAGCTATTATTTTTCTATTTTGTATTTTATTCATTGTTAGCGGCATTTTTTGCAATAATGATGGCTGTTTTTCTA…
	>CL3019.Contig1.Es [organism=Echiniscoides sigismundi] Targeted [moltype=transcribed_RNA]
	TTTTTTTTATGCTCTCTATTGTACACATATCTATTTAGCTTTTTTTCTATAGTATTCTATTCTTGATTTTTTTTCTCCTGCGCTTTTTATCACTTTCAAACTGTGGTTTGATTTTCAGTGGTATTGTTTTTTTTTCATAACTGTAAACGACTGTTAAACGCTTATTGTGCACAGAAGCGACAGAAAAGAGAAAATCGGTTAGAGACAATGATGAAGCTAATTTTAATTGCGTTTGTTTTATGTGCTACTATAATTTCTTCGAGTTTTGCGGTTAAATCAGTGTGGAGCTATAAAGGAGAAACAGGCCCAGATAATTGGAGAGAATTTTCCGACAATTGTGGTAATGATCGTCAATCGCCAATTAATATATTTGTTAAAAAAGTATCAGTTGATAATGAA…
	>Unigene4595.Es [organism=Echiniscoides sigismundi] Targeted [moltype=transcribed_RNA]
	GGTATTTGTTGTTATATTTTTGTATTGCAATTTTTTATTTGTTTCTATTTAATTAGCAACAATTGCATGCTCAAAATTACGCCCCATTACTACATAGAAGACACTAAAAGCACAATCTTATATTCAAAATGAAATCTGGAATTGGAAAAGTATTGCAAGGTATTATCAGATATCATAAATCAGCAGCAAGAAAGCAAATGGTTCGAGAATTTGAGCAGATAAAAGACAATCCAAATCCTAAAGCAATTTTCTTTACATGTATGGATTCTCGCATGCTGCCTACAAGATTTACAGACACTCATGTTGGTGATATGTTTATTGTAAGGAATCCAGGGAATTTAGTTCCACACGCAAAATTAGTTTCTAACAGTGTTTCTGGCATTACTGGTGAGCCTGCTG…
	>Unigene7967.Es [organism=Echiniscoides sigismundi] Targeted [moltype=transcribed_RNA]
	AATAAAAAAGCCTAATATTCTATGGTTTTTGCAAGATGTCAAAATTTTTGTTTTATTGTTGTTCTGATTTCTCTTGTTATATTATTGCATGCAATGCAACAAAATGTATTCAAAACAAAATATTATAGTAACAAAATAAGACACCCCCTTATAAATATATAGCTCAAATTCTCCGAAGAAAAAGTGTAAAACGTAAAAAATACTCCCACACTTACATTCAACAACTTAGAAGAGATAAATATCACATACATAAATAAACATTTTTCAAAATCAAGAGCGTTTAGATTATCAACAGAAGACACAAAATTTTCCAACTATATTGAAAAAAAATATCGAAAAATGTTTGGCTCATTAAATATACTAACTATTATGGTGTTATGTTGTAATTTATTCTATTAT…
	>Unigene7176.Es [organism=Echiniscoides sigismundi] Targeted [moltype=transcribed_RNA]
	TTTTTTTGTCAAATTTTCAAACAATCAATTTTCTGTTGTTGATTTTGCTCTCACCAAATAGCTATCCTAAACAATAAGATGCTATCAAAACAAACTGCTACAAATTTACTTAAATTGTTCAATAACAAAAATGGTATTGCAAGCATTGCCGTATGTAAAAAACACACATTACCTGAAATGCCATATGATTATAATGCATTAGAACCGGCGATTAGTGGTGATATTATGCGTTTGCATCATCAAAAGCATCATGCTACATATGTTAATAATTTAAATGCTTCAGAAGAAAAGCTCTCAGAAGCTATGGTTAAAGGAAACTTGAGTGAAGCTATAAAATTACAACAAGCCATTAAATTCAACGGCGGCGGACACATTAATCACTCGATATTTTGGCAAATA…
	>Unigene9127.Es [organism=Echiniscoides sigismundi] Targeted [moltype=transcribed_RNA]
	ATGGTATGATTATATATTATTATCTTCAGAATTTTTCTCACAAATCTTTTCGTAAATTGTTAAAAAAATTAAAATCATTTTTTTTTAGAAGAAACAAATCTAATCAACCACACCTTTAGCACATTACACGCAAATTTATAAACAAATACAAGTTAAAAACTGGCTAGACAAATGGCAAGAAAATTTGATTATCTAGTACTTGGTGGTGGTTCTGGTGGTATAGCCTCAGCACGAAGAGCAGCAGAATTTGGGGTTAAAGTTGGAATTGTTGAAAAACAGCGTTTAGGTGGTACATGTGTTAATGTTGGTTGTGTACCAAAAAAGATTATGTTTAATACAGCTGTACATGCTGAAATGATACACGATCATCACGATTATGGTATGGAAGTTGATTACAAA…
	>CL47.Contig3.Es [organism=Echiniscoides sigismundi] Targeted [moltype=transcribed_RNA]
	AAAAAAATCATTGAATTTTCTGCAAGATCATCAATTATAATAAATATCGCATGACGAGTTTAATAAAAATATCATCGAAACATACTGGATTGCTATCAGCAGCAATCTTAACATCATTTATTAGAACTTCATATTGCAAAGAAGACTTTAGTAAAGGGAATTTGGAAAATCGTCGAAAAATGTCATCCTCAACCAATCCTAAAGAAGCTACGTCAATTTATGATTTTAGTGCTAAAGATATTGATGGTAATGAAATTAAACTTGACAAATATAAAGGAAAGGTATGCTTAATAGTCAATGTTGCTTGTAAATGTGGCTTCACAGCTGGCAACTATCCAGAGTTACAAAATTTACAAGCAAAATATCACGATAAAGGTTTTGAAGTTTTAGCTTTTCCCA…
	>Unigene8200.Es [organism=Echiniscoides sigismundi] Targeted [moltype=transcribed_RNA]
	TTTTCTTAACAATCGATAAATGCCAATTTCATGCTTTTACTTTCCTCAACACGTCATCTACATCTGTTGATAAAGCTTACTATCATTTTTTCATTATCAGCAATTGTATTATTGTGGCTATTAACCGAAACCATTTTGACCGCAGATAAAAATATGGATCATTCGGCACATGTAAATCACGCAGATATGGATCATGCAAATATGAATCATGCAAATATGGATCATAGTAAACATGGCGGTAATTTACAACATATAGATGATACTATTAATAATAATCATGAAACTATGGATCACGCATCATTAGGACATGCCGGTGCATTTCATTTTCGCACAAGTGAAATGATATTGTTTAATTTTTGGAAGACAGAATCGTGGACGGGTATTTTAGTAGCAGCTATT…
	>Unigene10756.Es [organism=Echiniscoides sigismundi] Targeted [moltype=transcribed_RNA]
	GTCTAAAGTTCATGAATTCGAGTATGTTATGACATGTGAAGGATGTGCAAATCAAGCTAGAAAAGTTTTGAGTAAACTTGGAGAACAGGTAGAAGATATCCAAATTGACGTTTCAAATAATCGTGTTGTAGTAAAATCATCAATTGAATCTGAAAAATTATTAGAACAATTAAAGAAAACCGGCAAAGAAACAAAATTTATAAAATCAGCATAAACAATATGGCAAATATTAAGAATAACGATAAATTGTTTTCTAATTTAGATTTCATTAGCTCAACTTTTAATATATTTAACAAAAGAGCTGACACTATAAACACATATAAAAACAATGATGCAAGTGAATCAATGAATGACCATGAATTTTTAAAAGCGAGCGTTAATAAGATTCAAGAAAATAAA…
	>Unigene12304.Es [organism=Echiniscoides sigismundi] Targeted [moltype=transcribed_RNA]
	CGAAAGCATAAACAACTTCTATTGCAACAAATAATCCAAATATCGATTACCAAATAAAATTAACATATAGAATCTACAACATTAAAATGCCAACAAAGTTGTTGCATGCAGCATGCTCCATTATAGCTTAAAAAGAAGAAAATTTTTCTTATCTTAAAAGGGTAGAAAAAATTATTTACTGATAAGAGATAAATATCATTTTAACATATTATTGAAATTGGAAGAAAGAACCAAATTAGTTAGCACAAAACTAGCAGAATGGATAAAAAAGCCATCATTAAAGTTGGTGGTATGACATGTGCATCATGTGTGGCGAATATTGAAAATAACATAAAAAAAGTTGATGGAATTTCACAAATTTTGGTGTCACTAATTGCTGGTAAAGCTGAAGTTATGTAT…
Protein sequences	>CL1316.Contig3_Echiniscoides 723 3743 [protein=Na+/K+ ATPase alpha subunit] [moltype=transcribed_RNA]
Translation Table 1	KGKKKGKKRGGEKNMDELKKELELTEHKITQDELAQKLETDFKNGLSQAEAKRRLERDGPNCLTPPPTTPEWVKFCKQLFGGFSALLWIGAILCYFAYAIQASNYEDPEKDNLYLGIVLTAVVVITGCFSYFQEAKSAKIMESFKNMVPQQALVIRDGQPRDVNAEEIVIGDVVDVKGGDRMPADVRILECRGFKVDNSSLTGESEPQSRSPDFTNDNPLETKNLAFFSTNAVEGNARGVVIQTGDDTVMGRIANLASGLGSSETPIAREIEHFIHIITGVAVFLGVSFFILAILLGYFWLDAVIFLIGIIVANVPEGLLATVTVCLTLTAKRMAAKNCLVKNLEAVETLGSTSTICSDKTGTLTQNRMTVAHLWYDNKIVEADTTETQTKASVDKSNY…
	>CL1648.Contig1_Echiniscoides 259 1134 [protein=sodium/potassium-dependent atpase beta-2 subunit] [moltype=transcribed_RNA]
	WGQFLYDSKNGTVMNRSFTSWAQLLFFYFVFYSLLAAFFAIMMAVFLQTLDDDHPKWYADSSVMFRDHGSGWGPGMGYSPRSEDVGSSLIWLKNDGKNAKMFKKNMADKLASYTNIDENAQVKDCQDGEFSTEEYACRYDVEQYLGECAASNNFGYDNDKPCVFVTLNRIYGWKPEPFTDLSDEDVPEDLTTYLTSNNLQYNPNAVYVICDGEDPVDKENVGRVKMYPQDGIPLKYFPYTNQPGYKSPLVAVQFESARKNTLINVVCRAYAKNIGYDSKDRLGATSFELLID
	>CL3019.Contig1_Echiniscoides 307 1143 [protein=PREDICTED: carbonic anhydrase 4-like] [moltype=transcribed_RNA]
	PDNWREFSDNCGNDRQSPINIFVKKVSVDNELGDIVYGNYNQTMPGNGWEIINNGYTFVVQPPATVSDTIRPYISNGGLPDSYKLLQFHLHWGKTENPGSEHLINFKRYPAELHLVHVRQDIDLTSTDWSDKSTGLAVLGIMIDIGVTDNLQFEPIIEALRDVQLKTTKSYIPQLKLENLLPKSSGFFRYLGSLTTPNCYESVVWSVMQEPIYISLFQYEQLQKIRMDNGVDGEREQMFNNFRPVAPLNGRTIAANKLTSGFSMINGNFITLCIIAITL
	>Unigene4595_Echiniscoides 147 872 [protein=beta-carbonic anhydrase] [moltype=transcribed_RNA]
	KVLQGIIRYHKSAARKQMVREFEQIKDNPNPKAIFFTCMDSRMLPTRFTDTHVGDMFIVRNPGNLVPHAKLVSNSVSGITGEPAALELACVVNEIQDVVVCGHSDCKAMIALHGMGCNCTPSPDSKLQQWLHLHGNSTLTKFDNFENNHHHMKFQVGAATFYADIDHDNKYAIEDQLSQVNTLQQLQNISSYPFMNKLIESGKVRLHACWFDIYTGKILYFSPKRRFFIEITEENYMQLLDE
	>Unigene7967_Echiniscoides 403 855 [protein=superoxide dismutase, Cu-Zn] [moltype=transcribed_RNA]
	MALNAVCIIDGDNVNGIVNFEQDQEDSNVRISVELHNLTQGLHGFHVHKFGDVRNGCKNMKGHFNPFNHDHAAPGDSERHSGDLGNVEADENGNVNTTMEDDWVTLFGVNSILGRGIVVHAGQDDLGRGGDKGSLTTGNAGGRIGCCTIAL
	>Unigene7176_Echiniscoides 97 750 [protein=MnSOD] [moltype=transcribed_RNA]
	ATNLLKLFNNKNGIASIAVCKKHTLPEMPYDYNALEPAISGDIMRLHHQKHHATYVNNLNASEEKLSEAMVKGNLSEAIKLQQAIKFNGGGHINHSIFWQILSPQGGGTATGELANEITKSFGSFDKFVACLKENALGIQGSGWAWLGYDKKSQSLLIKSCPNQDPLLATTGYAPIIGIDMWEHAFYLQYKNVKADYVKNIFDVINWNEADKRFVQVK
	>Unigene9127_Echiniscoides 178 1518 [protein=Glutathione reductase], mitochondrial [moltype=transcribed_RNA]
	RKFDYLVLGGGSGGIASARRAAEFGVKVGIVEKQRLGGTCVNVGCVPKKIMFNTAVHAEMIHDHHDYGMEVDYKKFSWGLVKKERDAYIKKLNGIYENNLDKSKVELIRGEAKFTGPKEIVVNNEKLTADHILVAVGGRPTFPKIPGSELGISSDGFFELEDLPAKTAVVGAGYIAVELAGIMQTLGSDVSLFIRHENVLRSFDPILSEGVTDELKNIGVNLVTKSTSVSAKKESDNTITYTTSKGEFKGFDCLLWAIGRDPSSDLVDAAKAGIELDKSGYIKVDKFQNTNISNVYALGDVCGNFELTPVAIAAGRRLSHRLFDNKSDLYLEYENIPSVIFSHPPCGSIGLTEPQANEKFGKDSIKIYKAEFTPLYHSMTKRKPKCRMKLICHGEEEKI…
	>CL47.Contig3_Echiniscoides 207 665 [protein=phospholipid-hydroperoxide glutathione peroxidase] [moltype=transcribed_RNA]
	ATSIYDFSAKDIDGNEIKLDKYKGKVCLIVNVACKCGFTAGNYPELQNLQAKYHDKGFEVLAFPSNQFGGQEPWDEPKIKDFVQQYDVTFDMFGKINVNGGETHPLYSYLKNKQGGTLLNLIKWNFTKFLIDRHGVPVKRYGPNTNPKEIEPD
	>Unigene8200_Echiniscoides 154 735 [protein=hypothetical protein CAPTEDRAFT_165086] [moltype=transcribed_RNA]
	MDHSAHVNHADMDHANMNHANMDHSKHGGNLQHIDDTINNNHETMDHASLGHAGAFHFRTSEMILFNFWKTESWTGILVAAIIMCLLTILYEALKVLRSELTCRCTVKSSMRMTEAGESSRDNILVRPSARRYCCSYLHIIQTLLHVIQIAIAYVLMLVFMTYNLWLCGAILLGAGIGYYAFAWRINMLSDLTD
	>Unigene10756_Echiniscoides 2 202 [protein=copper chaperone Atox1] [moltype=transcribed_RNA]
	SKVHEFEYVMTCEGCANQARKVLSKLGEQVEDIQIDVSNNRVVVKSSIESEKLLEQLKKTGKETKFI
	>Unigene12304_Echiniscoides 274 744 [protein=Copper-transporting ATPase] [moltype=transcribed_RNA]
	IIKVGGMTCASCVANIENNIKKVDGISQILVSLIAGKAEVMYNPEKISPEEIAERIDDSGYDAELIEEESYNSDELIIGGMTCASCVHTIESHMMKMDGIESASVALATGRGLFRYDNQKLGVRDLIDKIEDMGFDCSLAAKNPNDKAFGDHEKQIR
